# Supplementary material for: Evaluation of Individualized Functional Electrical Stimulation-Induced Acute Changes during Walking: A Case Series in Children with Cerebral Palsy
Source: Sensors (Basel). 2021 Jun 29;21(13):4452. doi: 10.3390/s21134452 (PMC8271667; doi:10.3390/s21134452)
Supplement: Supplementary file 1 [file sensors-21-04452-s001.zip]

Archive with 1 entries (1 files):
- sensors-1223115-supplementary.pdf
